# Supplementary material for: The Role of Repetitive Sequences in Repatterning of Major Ribosomal DNA Clusters in Lepidoptera
Source: Genome Biol Evol. 2023 May 24;15(6):evad090. doi: 10.1093/gbe/evad090 (PMC10257491; doi:10.1093/gbe/evad090)
Supplement: evad090_Supplementary_Data [file evad090_supplementary_data.zip]

Archive with 3 entries (3 files):
- Supplementary_Material_Legends.docx
- Supplementary_Tables_S1-S5.xlsx
- SupplementaryMaterial_R2.pdf
