# Supplementary material for: The Role of Repetitive Sequences in Repatterning of Major Ribosomal DNA Clusters in Lepidoptera
Source: Genome Biol Evol. 2023 May 24;15(6):evad090. doi: 10.1093/gbe/evad090 (PMC10257491; doi:10.1093/gbe/evad090)
Supplement: evad090_Supplementary_Data [file evad090_supplementary_data.zip › Supplementary_Tables_S1-S5.xlsx]

## Sheet: Tab_S1
Hepialus humuli
Cluster	RE automatic annotation	Adotional annotation	Cluster size		Conection with other clusters forming rDNA repeat unit								* supercluster 24
			Number of reads	Genome proportion %	CL17	CL20	CL23	CL25	CL35	CL53 *	CL67 *
CL17	Ty3/Gypsy, LINE	Ty3/GypsyB, Ty3/GypsyC, LINE/L2	9830	0.46	NA	32	0	3	112	0	83
CL20	LINE	Pelement, LINE/RTE-RTE	9089	0.43	32	NA	3	63	3	32	0
CL23		PIF-Spy, PIF-Harbing	8851	0.41	0	3	NA	157	5	0	1
CL25			8506	0.41	3	0	157	NA	81	0	0
CL35	LINE	LINE/L2	5425	0.25	112	3	5	81	NA	0	0
CL53 *	rDNA (18S, 5.8S, 28S)		3585	0.17	0	32	0	0	0	NA	84
CL67 *	Ty3/Gypsy	Ty3/GypsyA	2755	0.13	83	0	1	0	0	84	NA
Aglais urticae
Cluster	RE automatic annotation	Adotional annotation	Cluster size		Conection with other clusters forming rDNA repeat unit
			Number of reads	Genome proportion %	CL17 *	CL21 *	CL29 *
CL17 *	rDNA (5.8S, 28S)		4778	0.24	NA	92	151
CL21 *	rDNA (18S)		4053	0.2	92	NA	57
CL29 *	rDNA (28S)	putative satellite	3055	0.15	151	57	NA
* suppercluster 8
Inachis io
Cluster	RE automatic annotation	Adotional annotation	Cluster size		Conection with other clusters forming rDNA repeat unit
			Number of reads	Genome proportion %	CL27 *	CL35 *	CL37 *
CL27 *	rDNA(5.8S, 28S), LINE	LINE/R2	2295	0.17	NA	19	28
CL35 *	rDNA (18S)		1676	0.12	19	NA	48
CL37 *	putative satellite		1552	0.11	28	48	NA
* suppercluster 11
Cameraria ohridella
Cluster	RE automatic annotation	Adotional annotation	Cluster size
			Number of reads	Genome proportion %
CL154	rDNA (18S, 5.8S, 28S)		220	0.022
CL158	rDNA (28S)		207	0.021
no connection over 10 reads

## Sheet: Tab_S2
Species	Annotation	Start	End	Length (bp)
A. urticae	18S	1	1907	1907
	ITS1	1908	3160	1253
	5.8S	3161	3327	167
	ITS2	3328	4230	903
	28S	4231	8153	3923
	AuSat	8543	11103	2561
	full rDNA unit	1	12039	12039
H. humuli	18S	1	1910	1910
	ITS1	1911	2271	361
	5.8S	2272	2438	167
	ITS2	2439	2927	489
	28S	2928	6813	3886
	Ty3/GypsyA	7393	8312	920
	Ty3/GypsyB	8992	13212	4221
	Ty3/GypsyC	13685	16169	2485
	LINE/L2	16877	21226	4350
	PIF-Spy	24471	25226	756
	PIF-Harbing	28476	29324	849
	Pelement	33472	35430	1959
	LINE/RTE-RTE	36492	37079	588
	full rDNA unit	1	38963	38963
I. io	18S	1	1907	1907
	ITS1	1908	3305	1398
	5.8S	3306	3473	168
	ITS2	3474	4414	941
	28S	4415	8358	3944
	IiSat	8829	16266	7438
	full rDNA unit	1	17359	17359
L. dispar	18S	1	1908	1908
	ITS1	1909	2434	526
	5.8S	2435	2601	167
	ITS2	2602	3138	537
	28S	3139	7053	3915
	full rDNA unit	1	8153	8153
P. californicus	18S	1	1996	1996
	ITS1	1997	2270	274
	5.8S	2271	2437	167
	ITS2	2438	2924	487
	28S	2925	7005	4081
	microsatellite	8410	9256	847
	full rDNA unit	1	10195	10195
P. xylostella	18S	1	1907	1907
	ITS1	1908	2338	431
	5.8S	2339	2505	167
	ITS2	2506	2946	441
	28S	2947	6802	3856
	PxSat	7793	10772	2980
	full rDNA unit	1	11558	11558
S. frugiperda	18S	1	1906	1906
	ITS1	1907	2282	376
	5.8S	2283	2449	167
	ITS2	2450	3037	588
	28S	3038	6944	3907
	full rDNA unit	1	8990	8990

## Sheet: Tab_S3
Comparison of PacBio reads and assemby satellite length
Species		Min (in kb)	Median(in kb)	Mean (in kb)	S.D. (in kb)	Max (in kb)
A. urticae	all PacBio reads in the analysis	15	17.65	18.35	2.76	43.5
	AuSat array in assembled rDNA contigs	0.79	1.98	1.63	0.72	2.23
	PacBio reads with AuSat without rDNA or other IGS parts	15.52	17.46	19.06	4.28	29.42
I. io	all PacBio reads in the analysis	15	17.3	17.92	2.42	43.26
	IiSat array in assembled rDNA contigs	0.35	2.34	4.24	5	17.06
	PacBio reads with IiSat without rDNA or other IGS parts	15.09	18.53	18.61	2.78	26.78
	Lengths of satellite arrays inside IGS
	Species	#arrays	Median(in kb)	I.Q.R. (in kbp)	S.D. (in kb)	Max (in kb)
	A. urticae	7727	2.04	0.37	0.99	15.82
	I. io	6424	2.21	2.04	2.13	16.966
	P. xylostella	2358	1.92	2.12	1.1	5.83

## Sheet: Tab_S4
Species	18S		ITS1		5.8S		ITS2		28S
	Identical sites	Pairwise identity	Identical sites	Pairwise identity	Identical sites	Pairwise identity	Identical sites	Pairwise identity	Identical sites	Pairwise identity
A. urtica	0.097	0.992	0.113	0.985	0.16	0.995	0.142	0.99	0.059	0.98
I. io	0.2	0.992	0.104	0.979	0.22	0.995	0.011	0.972	0.0898	0.972
P. xylostella	0.258	0.993	0.064	0.965	0.318	0.995	0.278	0.993	0.211	0.991

## Sheet: Tab_S5
H. humuli			I. io			A. urticae
Annotation	Mean Coverage		Annotation	Mean Coverage		Annotation	Mean Coverage
18S	2213.13		18S	1209.44		18S	2385.41
5.8S	2190.52		5.8S	1159.2		5.8S	2684.92
28S	2200.03		28S	1213.84		28S	2438.16
Ty3/GypsyA	3382.52		R2	411.504		AuSat	2437.18
Ty3/GypsyB	3527.35		28S	1197.93
Ty3/GypsyC	3264.19		IiSat	2149.16
LINE/L2	3804.56
PIF-Spy	5288.92
PIF-Harbinger	2784.81
P element	3327.83
LINE/RTE-RTE	2550.93
